# Supplementary material for: Comparative genomics reveals distinct diversification patterns among LysR-type transcriptional regulators in the ESKAPE pathogen Pseudomonas aeruginosa
Source: Microb Genom. 2024 Feb 29;10(2):001205. doi: 10.1099/mgen.0.001205 (PMC10926688; doi:10.1099/mgen.0.001205)
Supplement: Supplementary material 1 [file mgen-10-1205-s001.xlsx]

## Sheet: File S1
Supplementary Excel File S1. Cluster datasets with IMG assignment number.
Cluster Number	IMG ID	Gene Symbol	# of Sequences Represented
1A	2563145777	Uncategorised	8
1A	2677357620	Uncategorised	1
1A	2702682871	Uncategorised	1
1A	2688611294	Uncategorised	663
1A	637052890	mexT	12
1A	2511858567	PA3321	693
1A	2563148144	PA5189	9
1A	2688766227	Uncategorised	1
1A	2501851835	PA5189	688
1A	2581983161	Uncategorised	1
1A	2645979933	PA2121	7
1A	2554815560	PA2121	674
1A	2611393371	Uncategorised	1
1A	2645980613	Uncategorised	7
1A	2574104943	PA1399	7
1A	2640768117	Uncategorised	667
1A	2725777118	Uncategorised	1
1A	2639372780	Uncategorised	1
1A	2511854541	PA5085	686
1A	2662180533	Uncategorised	3
1A	2570896838	Uncategorised	4
1A	2582178110	ptxE	165
1A	2678016218	Uncategorised	1
1A	2580752654	Uncategorised	16
1A	2647898343	Uncategorised	3
1A	2563145917	PA0491	8
1A	2611391974	PA0491	688
1A	2525599048	Uncategorised	3
1A	2651281583	Uncategorised	1
1A	2688757553	PA0218	1
1A	2501814840	PA0218	693
1A	2582133625	Uncategorised	1
1A	2580896506	Uncategorised	1
1A	2677997596	Uncategorised	2
1A	2582133254	Uncategorised	1
1A	2510588122	PA3934	1
1A	2699244149	Smlt1532	1
1A	2554816893	PA0877	1
1A	2501811648	PA0877	1
1A	2501847159	PA0877	691
1A	2539963168	Uncategorised	18
1A	2571324089	Uncategorised	1
1A	2501810026	Uncategorised	1
1A	2698014832	Uncategorised	9
1A	640812246	PA2115	6
1A	2571007489	PA2115	1
1A	2639362455	PA2115	662
1A	2582177708	Uncategorised	2
1A	2582177714	Uncategorised	2
1A	2725772022	Uncategorised	1
1A	2558593920	PA1853	691
1A	2662178036	Uncategorised	1
1A	2725313066	Uncategorised	1
1A	2678446066	Uncategorised	1
1A	2639366654	Uncategorised	1
1A	2586139587	Uncategorised	3
1A	2645977082	pcaQ	688
1A	2741734893	pcaQ	4
1A	2575442092	PA2206	662
1A	2675662050	PA2206	1
1A	2736095259	Uncategorised	1
1A	2688764203	PA0816	1
1A	2697328664	Uncategorised	1
1A	2501812061	PA0816	1
1A	2501847104	PA0816	684
1A	2502836094	PA5437	695
1A	2611388938	PA5437	1
1A	2501810129	yeie1	691
1A	2675124223	Uncategorised	2
1A	2699242422	Smlt2029	1
1A	2678017817	Uncategorised	8
1A	2501852075	PA5382	681
1A	2678453169	Uncategorised	1
1A	2573673373	Uncategorised	1
1A	647026316	Uncategorised	1
1A	2699238061	Smlt0230	1
1A	2675663835	Uncategorised	1
1A	2510664246	Uncategorised	17
1A	2703132603	Uncategorised	1
1A	2510619151	PA1309	1
1A	2511856311	PA1309	696
1A	2572492745	Uncategorised	3
1A	2688762947	PA1570	1
1A	2554816154	Uncategorised	14
1A	2501847856	PA1570	673
1A	2563149101	PA3122	694
1A	2688760190	Uncategorised	1
1A	2571006579	PA2921	3
1A	2693233138	PA2921	677
1A	2570896825	Uncategorised	1
1A	2678459839	Uncategorised	1
1A	2678449023	PA2469	1
1A	638742462	Uncategorised	10
1A	2645979614	PA2469	7
1A	2501848849	PA2469	669
1A	2501851538	PA4902	690
1A	2571007013	PA2551	11
1A	2694374264	PA2551	686
1A	2511854963	Uncategorised	123
1A	2645980823	PA1223	7
1A	2501847522	PA1223	471
1A	2510652605	Uncategorised	1
1A	2725313037	Uncategorised	1
1A	2576310907	Uncategorised	4
1A	2641573437	BCAL2529	1
1A	2575852173	Uncategorised	1
1A	2570825504	Uncategorised	1
1A	2580640680	Uncategorised	4
1A	2563145983	PA2834	3
1A	2672287649	PA2834	480
1A	2558609256	PA2834	208
1A	2678459272	Uncategorised	1
1A	2501812958	Uncategorised	1
1A	2725307482	Uncategorised	1
1A	2579935633	Uncategorised	3
1A	2648089458	Uncategorised	2
1A	2516493489	Uncategorised	7
1A	2501846570	PA0272	680
1A	2501810343	PA0272	1
1A	2725775784	PA0272	1
1A	2611392181	Uncategorised	1
1A	2554812849	Uncategorised	1
1A	2510586236	PA0477	691
	CLADE 1A		19494
Cluster Number	IMG ID	Gene Symbol	# of Sequences Represented
1B	2572872514	metR	694
1B	2699235116	Smlt2583	1
1B	2699240803	Smlt0393	1
1B	2501811211	PA3778	687
1B	2510586440	Uncategorised	5
1B	2685764905	Uncategorised	3
1B	2501814902	PA0233	690
1B	2563146884	PA0233	8
1B	2576314005	Uncategorised	1
1B	2736549870	Uncategorised	1
1B	2570498222	Uncategorised	2
1B	2736554199	Uncategorised	1
1B	2736560301	Uncategorised	2
1B	2501812548	Uncategorised	1
1B	2501846436	bauR	694
1B	638741189	PA1145	673
1B	2554816594	PA1145	1
1B	2501813903	Uncategorised	1
1B	2651283041	Uncategorised	1
1B	2645977217	gpuR	7
1B	2573336250	gpuR	684
1B	2501810806	gbuR	689
1B	2575444329	Uncategorised	5
1B	2571796087	Uncategorised	1
1B	2639360900	PA0739	1
1B	2510641404	Uncategorised	15
1B	2678446737	PA0739	1
1B	2510629674	PA0739	2
1B	2580896789	Uncategorised	1
1B	2640767343	PA0739	1
1B	2583966868	PA0739	660
1B	2645981417	PA0739	4
1B	2736069282	Uncategorised	1
1B	2501848709	PA2334	493
1B	2616090896	PA0191	688
1B	2702652766	fecA	1
1B	2501813531	oxyR	698
1B	2699235221	oxyR	1
1B	2570896848	Uncategorised	1
1B	2699241223	cysB	1
1B	2501812858	cysB	698
1B	2687939203	Uncategorised	1
1B	2563147262	Uncategorised	13
1B	2699235112	Smlt2576	1
1B	2725775730	Uncategorised	1
1B	2501813931	dhcR	690
1B	2546110095	Uncategorised	2
1B	2501812503	PA0528	699
1B	2581585710	Uncategorised	1
1B	2501811342	PA5179	1
1B	2696214331	Uncategorised	1
1B	2563149623	PA5179	9
1B	2507381562	PA5179	686
1B	2645979976	cynR	7
1B	2598025364	Uncategorised	26
1B	2582135921	cynR	1
1B	2688445121	Uncategorised	2
1B	2572351785	cynR	647
1B	2725778572	cynR	1
1B	2501811933	Uncategorised	7
1B	2702707764	Uncategorised	1
1B	2501851865	PA5218	680
1B	2586141350	Uncategorised	4
1B	2641574314	Uncategorised	677
1B	2563148232	Uncategorised	1
1B	2645980202	Uncategorised	7
1B	2571326392	Uncategorised	3
1B	2501850163	PA3594	696
1B	2581732097	Uncategorised	2
1B	2669018921	Uncategorised	1
1B	2501848890	catR	691
1B	2678449052	catR	1
1B	2655446058	Uncategorised	4
1B	2699243299	Smlt0228	1
1B	2501812998	PA5029	694
1B	2651281469	PA5029	2
1B	2621008846	PA3776	3
1B	2554813516	Uncategorised	1
1B	2654880963	Uncategorised	3
1B	2663258579	Uncategorised	7
1B	2511927487	PA3776	673
1B	2598027527	Uncategorised	2
1B	2580895980	Uncategorised	1
1B	2579873604	BCAL2561	1
1B	2505347926	BCAL2561	4
1B	2641573410	BCAL2561	1
1B	2651282455	BCAL2561	1
1B	2519167959	Uncategorised	7
1B	2582145968	Uncategorised	1
1B	2507369036	Uncategorised	4
1B	2569280009	Uncategorised	13
1B	2670512758	Uncategorised	4
1B	2558731645	Uncategorised	122
1B	2570500756	Uncategorised	6
1B	2725313023	Uncategorised	1
1B	2581662958	Uncategorised	1
1B	2507369472	HEAR2052	34
1B	2736093106	HEAR2052	3
1B	2723202815	HEAR2052	14
1B	2572050317	Uncategorised	9
1B	2563769896	Uncategorised	2
1B	2725199375	Uncategorised	1
1B	2525599389	Uncategorised	16
1B	2573328000	Uncategorised	1
1B	2581453082	Uncategorised	2
1B	2570896780	Uncategorised	1
1B	2558734241	Uncategorised	1
1B	2507376288	Bpet4230	27
1B	2640767169	Uncategorised	1
1B	2721416328	Uncategorised	2
1B	2558611655	Uncategorised	1
1B	2511079099	Uncategorised	2
1B	2580435569	Uncategorised	1
1B	2702622344	Uncategorised	2
1B	2507372912	Bpet4232	35
1B	2640767170	Uncategorised	1
1B	2574094804	Bpet4232	1
1B	2511855499	Uncategorised	2
1B	2721416327	Uncategorised	3
1B	2525599391	Uncategorised	26
1B	2558734243	Uncategorised	1
1B	2672681812	Bpet4174	2
1B	2558735201	Uncategorised	6
1B	2570896782	Uncategorised	1
1B	2725199374	Uncategorised	1
1B	2525595698	Uncategorised	1
1B	2687939128	Uncategorised	1
1B	2699238562	Uncategorised	2
1B	2572050318	traR2	9
1B	2507369473	HEAR2050	52
1B	2610916063	Uncategorised	1
1B	2685747999	alsR	142
1B	2741753565	alsR	4
1B	2581581394	Uncategorised	2
1B	2586146291	Uncategorised	87
1B	2505347902	Uncategorised	6
1B	2502833931	Uncategorised	7
1B	2563017812	Uncategorised	6
1B	2685609122	Uncategorised	2
1B	2505348881	Uncategorised	8
1B	2581529960	Uncategorised	1
1B	2736093768	Uncategorised	1
1B	2725307465	Uncategorised	1
1B	2725311842	Uncategorised	1
1B	2519168042	Uncategorised	81
1B	2582146007	Uncategorised	1
1B	2586145793	Uncategorised	1
1B	2558735764	Uncategorised	62
1B	2569280083	Uncategorised	10
1B	2648088601	Uncategorised	1
1B	2559653611	Uncategorised	4
1B	2725326726	Uncategorised	1
1B	2581662954	Uncategorised	1
1B	2641573441	BCAL2523	1
1B	2507370003	Uncategorised	5
1B	2559653596	Uncategorised	6
1B	2558735766	Uncategorised	74
1B	2519168024	Uncategorised	60
1B	2569280084	Uncategorised	6
1B	2646477415	Uncategorised	1
1B	2580640676	Uncategorised	2
1B	2580753714	Uncategorised	1
1B	2581983157	Uncategorised	1
1B	2611206069	Uncategorised	2
1B	2573236965	Uncategorised	2
1B	2687954959	Uncategorised	1
1B	2702703818	Uncategorised	5
1B	2573678214	Uncategorised	1
1B	2649659056	Uncategorised	2
1B	2575575703	Uncategorised	2
1B	2510664766	Uncategorised	6
1B	2558592502	Uncategorised	11
1B	2725326685	Uncategorised	2
1B	2556074232	Uncategorised	2
1B	2703120165	Uncategorised	1
1B	2641572067	Uncategorised	3
1B	2573340640	Uncategorised	2
1B	2736554089	Uncategorised	3
1B	2689156140	Uncategorised	1
1B	2580787380	Uncategorised	2
1B	2573240006	Uncategorised	1
1B	2573327591	Uncategorised	1
1B	2575852191	Uncategorised	1
1B	2570898010	Uncategorised	4
1B	2510585070	Uncategorised	9
1B	2570825500	Uncategorised	1
1B	2507389203	Uncategorised	113
1B	2647391646	Uncategorised	2
1B	2621118576	Uncategorised	1
1B	2630195251	Uncategorised	1
1B	2721414243	Uncategorised	16
1B	2630195258	Uncategorised	1
1B	2570500581	Uncategorised	3
1B	2580558222	Uncategorised	1
1B	2501812722	Uncategorised	123
1B	2580136977	Uncategorised	2
1B	2507358616	Uncategorised	5
1B	2575724051	Uncategorised	1
1B	640812773	Uncategorised	1
1B	2574032556	Uncategorised	4
1B	2687938090	Uncategorised	1
1B	2546108346	Uncategorised	12
1B	2583878408	Uncategorised	1
1B	2507390813	Uncategorised	166
1B	2577666259	Uncategorised	2
1B	2665509802	traR	12
1B	2580899761	Uncategorised	1
1B	2540474998	Uncategorised	86
1B	2575995936	Uncategorised	2
1B	2741765486	Uncategorised	1
1B	2702684444	Uncategorised	1
1B	2513457894	Uncategorised	3
1B	2571327701	Uncategorised	5
1B	2579790034	Uncategorised	5
	CLADE 1B		16726
Cluster Number	IMG ID	Gene Symbol	# of Sequences Represented
2	2583882172	mvfR	664
2	640745786	Uncategorised	1
2	2669019583	Uncategorised	1
2	2510616920	mvfR	1
2	2501812906	Uncategorised	12
2	2706453525	Uncategorised	1
2	2573339458	Uncategorised	3
2	2611388013	Uncategorised	2
2	2699238564	Uncategorised	2
2	2573673785	PA0479	1
2	2741468620	PA0479	1
2	2621005236	PA0479	2
2	2510644890	PA0479	682
2	2699237722	Smlt1764	1
2	2510582146	Uncategorised	686
2	2688760047	PA3225	1
2	2571006265	Uncategorised	6
2	2647391681	Uncategorised	2
2	2573675795	Uncategorised	1
2	2519451457	Uncategorised	2
2	2582133282	Uncategorised	1
2	2563147917	Uncategorised	8
2	2675156332	PA2758	687
2	2554818029	PA4989	1
2	2501851629	PA4989	691
2	2688765847	PA4989	1
2	2582132876	Uncategorised	1
2	2687939235	Uncategorised	1
2	2699244188	Smlt2853	1
2	2582133398	Uncategorised	1
2	2639363380	Uncategorised	1
2	2688760622	PA2879	1
2	2677730175	PA2879	1
2	2645979084	PA2879	1
2	2736070190	Uncategorised	2
2	2571623010	PA2879	674
2	2689181076	Uncategorised	1
2	2501850018	PA3433	688
2	2611392632	PA3433	2
2	2688759689	PA3433	1
2	2685613038	Uncategorised	2
2	2598027982	Uncategorised	1
2	2501816001	Uncategorised	1
2	2554813139	Uncategorised	5
2	2510597278	PA4203	654
2	2645977692	PA4203	8
2	2741986223	Uncategorised	1
2	2580895895	PA1413	683
2	2651282748	Uncategorised	1
2	2507376146	Uncategorised	267
2	2628802248	Uncategorised	1
2	2688764369	PA0708	1
2	2501847004	PA0708	674
2	2572493661	PA0708	2
2	2558734540	Uncategorised	1
2	2501847560	PA1264	647
2	2688763439	Uncategorised	1
2	638746973	Uncategorised	1
2	2598024456	Uncategorised	1
2	2725772797	PA1264	2
2	2678447395	Uncategorised	1
2	2665157883	Uncategorised	1
2	2641633345	PA1264	17
2	2501811902	PA2846	692
2	2573679215	PA2846	1
2	2630197293	Uncategorised	1
2	2502833927	Uncategorised	5
2	2576951854	Uncategorised	1
2	2556076594	Uncategorised	8
2	2570071128	Uncategorised	16
2	2655474673	Uncategorised	1
2	640810168	PA3995	8
2	2558511531	PA3995	3
2	2670517766	PA3995	669
2	2725779281	PA3995	1
2	2741903459	PA3995	1
2	2511930240	PA1141	681
2	2699242303	Smlt2896	1
2	2685777285	Uncategorised	7
2	647023115	PA2497	6
2	2563150015	PA2497	8
2	2578029310	PA2497	660
2	2598025866	Uncategorised	5
2	2514264174	Uncategorised	1
	CLADE 2		10586
Cluster Number	IMG ID	Gene Symbol	# of Sequences Represented
3	2501846792	PA0487	691
3	2736554091	Uncategorised	3
3	2502835316	Uncategorised	1
3	2678446834	Uncategorised	1
3	2688762650	Uncategorised	1
3	2736547942	Uncategorised	1
3	2554815464	Uncategorised	1
3	2736548636	Uncategorised	2
3	2687474509	Uncategorised	1
3	2689152000	PA0217	694
3	2554812567	Uncategorised	1
3	2688757552	PA0217	1
3	2576315175	PA5428	697
3	2501847103	PA0815	689
3	2645981338	Uncategorised	1
3	2655450718	Uncategorised	1
3	640813475	Uncategorised	7
3	2702652830	Uncategorised	1
3	2501815683	PA2076	663
3	2510631708	Uncategorised	16
3	640812264	PA2076	8
3	2688762509	Uncategorised	1
3	2525594269	Uncategorised	10
3	638746842	Uncategorised	1
3	2639366655	Uncategorised	1
3	2688757691	Uncategorised	1
3	2678277142	Uncategorised	1
3	2688763358	Uncategorised	1
3	2559656365	Uncategorised	1
3	2688758024	Uncategorised	1
3	2688757430	Uncategorised	1
3	2688948369	Uncategorised	1
3	2669499370	Uncategorised	2
3	2698011311	Uncategorised	1
3	2688759235	Uncategorised	1
3	2662180344	Uncategorised	4
3	2611391647	Uncategorised	1
3	2668764988	Uncategorised	1
3	2697779148	Uncategorised	1
3	2675157900	Uncategorised	1
3	2674089673	Uncategorised	2
3	2693909332	PA0701	674
3	2563150588	PA0701	8
3	2688764384	PA0701	1
3
3	CLADE 3		4198
3
Cluster Number	IMG ID	Gene Symbol	# of Sequences Represented
4	2699235133	Uncategorised	1
4	2558596424	PA5293	686
4	2675666513	Uncategorised	1
4	2563147599	PA5293	1
4	2645982604	PA5293	7
4	2501813732	Uncategorised	1
4	2563149860	PA4914	8
4	2651279676	PA4914	1
4	2685762513	Uncategorised	685
4	2725159232	Uncategorised	1
4	2501810407	PA0448	691
4	2651282100	PA0448	1
4	2611391702	PA0448	1
4	2581731377	Uncategorised	210
4	2580751194	Uncategorised	4
4	2699235085	Uncategorised	1
4	2699234936	Smlt3723	1
4	2563150629	ampR	7
4	2569058600	ampR	671
4	2675123128	ampR	9
4	2688758573	ampR	3
4	2678451340	Uncategorised	1
4	2741690010	ampR	2
4	2688764264	Uncategorised	1
4	2501813772	PA0784	688
4	2651283147	Uncategorised	3
4	2668765546	Uncategorised	1
4	2645980852	Uncategorised	8
4	2511856174	PA1184	11
4	2610345623	PA1184	666
4	2725776773	PA1184	1
4	2568739227	Uncategorised	9
4	2510665621	PA2383	667
4	2573675862	Uncategorised	1
4	2598025748	Uncategorised	1
4	2510644573	Uncategorised	1
4	2582136222	Uncategorised	1
4	2610917784	Uncategorised	3
4	2736550318	Uncategorised	2
4	2645979038	Uncategorised	7
4	2501849485	PA2930	677
4	2675124899	Uncategorised	1
4	2678449650	Uncategorised	1
4	2677728796	PA2930	1
4	2699236673	Smlt3420	1
4	2645976968	trpI	7
4	2505324121	Uncategorised	2
4	2510642793	Uncategorised	2
4	2688091560	trpI	663
4	2507377849	Uncategorised	7
4	2510648567	Uncategorised	1
4	2669952112	Uncategorised	5
4	2507375362	PA0207	144
4	2645977135	PA0207	7
4	2575728917	Uncategorised	4
4	2575728927	Uncategorised	4
4	2688757263	PA0032	1
4	2645976962	PA0032	7
4	2501814557	PA0032	686
4	2570896806	Uncategorised	1
4	2645977704	Uncategorised	7
4	2699243736	Smlt1478	1
4	2563147260	Uncategorised	1
4	650202692	PA3845	692
4	2525597845	Uncategorised	2
4	2651279910	Uncategorised	1
4	2505347895	Uncategorised	2
4	2525597843	Uncategorised	3
	CLADE 4		7996
Cluster Number	IMG ID	Gene Symbol	# of Sequences Represented
5	2655474816	Uncategorised	1
5	2507369477	HEAR2047	40
	CLADE 5		41
Cluster Number	IMG ID	Gene Symbol	# of Sequences Represented
6	2647397101	Uncategorised	1
6	2501815790	Uncategorised	2
6	2501849098	PA2601	671
6	2699242405	Smlt1237	1
6	2699241626	Smlt1408	1
6	2558735993	argP	681
6	2640766877	argP	1
6	2571009098	Uncategorised	2
6	2688764609	Uncategorised	1
	CLADE 6		1361
Cluster Number	IMG ID	Gene Symbol	# of Sequences Represented
7	2611389220	Uncategorised	1
7	2703119917	Uncategorised	3
7	2702630682	Uncategorised	2
7	2688763903	Uncategorised	6
7	2573675953	PA2267	14
7	2510652996	PA2267	650
7	2611390130	Uncategorised	2
7	2573655652	Uncategorised	3
7	2570387552	Uncategorised	17
7	2501847434	PA1138	681
7	2725774909	Uncategorised	1
7	2702713955	PA3711	690
7	2573236996	Uncategorised	2
7	2581579831	Uncategorised	1
	CLADE 7		2073
Cluster Number	IMG ID	Gene Symbol	# of Sequences Represented
8	2573937657	Uncategorised	2
8	2688761380	Uncategorised	1
8	2501812767	PA2447	687
8	2699237044	Smlt2509	1
8	2507391321	Uncategorised	104
8	2510662565	Uncategorised	12
8	2725777239	Uncategorised	1
8	2580751253	Uncategorised	1
8	2507369479	HEAR2044	50
8	2645980722	PA1328	7
8	2675661348	Uncategorised	1
8	2639368058	Uncategorised	1
8	2558732729	PA1328	27
8	2639361561	Uncategorised	1
8	2501813005	PA1328	651
8	2678447455	PA1328	1
8	2699234995	Smlt3986	1
8	2678452186	Uncategorised	1
8	2598024078	Uncategorised	2
8	2646477396	Uncategorised	1
8	2501810582	PA1128	695
8	2699239910	Uncategorised	1
8	2699245274	Uncategorised	1
8	2736548652	Uncategorised	2
8	2501813755	PA1738	687
8	2741795394	PA1738	1
8	2575728907	Uncategorised	4
8	2576314853	Uncategorised	1
8	2699238364	Smlt1092	1
8	2581452728	Uncategorised	1
8	2531668332	PA2220	77
8	2580596482	Uncategorised	1
8	2702645748	Uncategorised	1
8	2645980960	PA1067	7
8	2688898925	PA1067	682
8	2501810298	Uncategorised	33
8	2507380035	Uncategorised	138
8	2630195260	Uncategorised	1
8	2501849181	PA2681	684
8	2669952841	Uncategorised	2
8	2529806036	PA2848	692
8	2639363342	Uncategorised	1
8	2641573430	BCAL2540	1
8	2581456083	Uncategorised	2
8	2581735661	Uncategorised	3
8	2610917786	Uncategorised	3
8	2699245551	Smlt4681	1
8	2510628863	PA3565	672
8	2678450452	Uncategorised	1
8	2510644943	Uncategorised	14
8	2573336943	Uncategorised	2
8	2688759473	Uncategorised	2
8	2582137401	Uncategorised	1
8	2651281085	PA3630	703
8	2668762886	Uncategorised	1
8	2554815139	Uncategorised	3
8	2688900369	bexR	687
8	2688763555	PA1201	1
8	2510645361	Uncategorised	691
8	2639361409	PA1201	1
8	2510620319	PA1201	1
8	2549708627	Uncategorised	40
8	2514267266	Uncategorised	1
8	2645979831	Uncategorised	7
8	2647125580	Uncategorised	5
8	2501848420	PA2123	657
8	2554815558	Uncategorised	3
8	2688761999	PA2123	1
8	2736550327	Uncategorised	1
8	2570500575	Uncategorised	3
8	2511079098	Uncategorised	2
8	2581662955	Uncategorised	1
8	2558612074	Uncategorised	1
8	2507386135	Uncategorised	31
8	2568739232	Uncategorised	8
8	2501813091	PA3135	695
8	2699243658	Smlt1827	1
8	2510621483	Uncategorised	117
8	2563147253	Uncategorised	8
8	2699238349	Smlt1074	1
8	2563149075	PA2417	11
8	2571007164	PA2417	675
8	2651282945	Uncategorised	1
8	2563146828	Uncategorised	2
8	2699241996	Smlt3089	1
8	2501811357	Uncategorised	1
8	2645980073	PA1961	7
8	2741835955	PA1961	682
8	2641573432	BCAL2537	1
8	2699238358	Smlt1086	1
8	2699235332	Uncategorised	1
8	2571862532	Uncategorised	2
8	2507391332	Uncategorised	116
8	2579935665	Uncategorised	3
8	2699236284	Smlt0552	1
8	2699237706	Smlt0582	1
8	2501846358	PA0056	683
8	2639366529	Uncategorised	1
8	2678445940	Uncategorised	1
8	2725776421	Uncategorised	1
8	2502838486	Uncategorised	1
8	2510645914	Uncategorised	1
8	2645979127	Uncategorised	7
8	2661371182	Uncategorised	2
8	2582136692	Uncategorised	1
8	2571794305	PA2838	1
8	2558592638	PA2838	670
8	2572491292	Uncategorised	2
8	2598026385	Uncategorised	1
8	2501809980	Uncategorised	1
8	2678449536	Uncategorised	1
8	2559656654	Uncategorised	1
8	2501810485	PA3895	693
8	2687941520	PA0876	695
8	2579935635	Uncategorised	3
8	2563149329	PA0159	8
8	2558607239	PA0159	683
8	2688757469	Uncategorised	1
8	2554812513	Uncategorised	1
8	2725777752	Uncategorised	1
8	2510599721	PA2547	685
8	2678449104	PA2547	1
8	2611387455	Uncategorised	1
8	2678446024	Uncategorised	1
8	2645977054	Uncategorised	7
8	2501812538	PA0123	684
8	2502835078	PA0123	1
8	2699242901	Smlt0984	1
8	2699243452	Smlt2893	1
8	2699243623	Smlt2923	1
8	2563150418	Uncategorised	8
8	2688902176	Uncategorised	8
8	2501810453	Uncategorised	1
8	2502837788	PA4145	142
8	2703121041	ptxR	671
8	2501811252	Uncategorised	2
8	2678448705	Uncategorised	1
8	2699235265	Smlt2918	1
8	2582135141	Uncategorised	1
8	2501847610	PA1312	643
8	2510621485	Uncategorised	117
8	2630195254	Uncategorised	1
8	2579935670	Uncategorised	3
8	2559650193	Uncategorised	2
8	2645979968	Uncategorised	5
8	2699235922	Smlt2080	1
8	2699235395	Smlt2686	1
8	2563149555	Uncategorised	1
8	640812482	PA1859	7
8	2501811541	PA1859	686
8	2677730293	Uncategorised	1
8	2630195256	Uncategorised	1
8	2699243683	Smlt1988	1
8	2639363667	Uncategorised	1
8	2507378013	PA3124	680
8	2688760188	PA3124	1
8	2699235215	Smlt0844	1
8	2702700165	PA2056	676
8	2725778574	Uncategorised	1
8	2611392752	Uncategorised	1
8	2699243570	Smlt0254	1
8	2529803967	PA0181	677
8	2554812534	Uncategorised	14
8	2699238350	Smlt1077	1
8	2699237793	Smlt0522	1
8	2725772497	Uncategorised	1
8	2573675916	PA2316	6
8	2501848690	PA2316	664
8	2573679119	Uncategorised	1
8	2649660846	Uncategorised	199
8	2645979473	Uncategorised	8
8	2731105123	Uncategorised	1
8	2736070458	Uncategorised	6
8	2699235755	Uncategorised	1
8	2502837757	PA4174	678
8	2585927181	PA4174	1
8	2699235390	Smlt2695	1
8	2736094550	Uncategorised	6
8	2647123725	PA2534	5
8	2501814881	PA2534	688
8	2510621586	Uncategorised	1
8	2702648409	Uncategorised	1
8	2699240734	Smlt3923	1
8	2510583865	Uncategorised	2
8	2582177716	Uncategorised	2
8	2645979086	PA2877	7
8	2572045893	Uncategorised	20
8	2651283185	Uncategorised	1
8	2501849429	PA2877	664
8	2510589091	Uncategorised	1
	CLADE 8		23314

## Sheet: File S2
Supplementary Excel File S2. 80% CD-Hit cluster representation.
Cluster	No_of_Sequences
0	688
1	692
2	6
3	693
4	7
5	1
6	32
7	686
8	17
9	695
10	672
11	11
12	1
13	690
14	692
15	688
16	1
17	695
18	689
19	2
20	693
21	692
22	2
23	7
24	1
25	698
26	684
27	2
28	683
29	665
30	1
31	690
32	689
33	698
34	3
35	1
36	671
37	672
38	2
39	2
40	1
41	1
42	3
43	16
44	686
45	687
46	675
47	19
48	4
49	200
50	2
51	681
52	1
53	1
54	694
55	666
56	704
57	693
58	680
59	5
60	686
61	653
62	1
63	697
64	10
65	693
66	691
67	682
68	2
69	287
70	1
71	668
72	1
73	7
74	678
75	1
76	1
77	17
78	692
79	677
80	2
81	699
82	669
83	663
84	1
85	688
86	171
87	3
88	1
89	696
90	1
91	693
92	692
93	693
94	681
95	19
96	1
97	687
98	696
99	1
100	4
101	1
102	1
103	2
104	1
105	688
106	675
107	693
108	690
109	2
110	2
111	696
112	687
113	2
114	1
115	1
116	3
117	1
118	3
119	4
120	698
121	662
122	695
123	1
124	692
125	694
126	40
127	7
128	23
129	1
130	670
131	9
132	18
133	4
134	4
135	3
136	3
137	1
138	9
139	1
140	1
141	1
142	698
143	1
144	689
145	687
146	6
147	5
148	2
149	1
150	690
151	685
152	116
153	3
154	1
155	8
156	698
157	689
158	2
159	4
160	1
161	7
162	4
163	686
164	684
165	117
166	671
167	123
168	40
169	2
170	2
171	695
172	696
173	685
174	5
175	1
176	1
177	1
178	693
179	13
180	682
181	17
182	697
183	1
184	8
185	1
186	1
187	1
188	6
189	690
190	679
191	2
192	1
193	4
194	7
195	2
196	5
197	695
198	690
199	696
200	688
201	697
202	78
203	3
204	166
205	2
206	1
207	683
208	1
209	1
210	696
211	687
212	2
213	1
214	1
215	1
216	1
217	688
218	694
219	672
220	116
221	1
222	1
223	681
224	2
225	4
226	1
227	1
228	1
229	1
230	1
231	695
232	693
233	644
234	493
235	125
236	7
237	2
238	682
239	74
240	6
241	1
242	1
243	1
244	1
245	694
246	698
247	6
248	2
249	66
250	160
251	9
252	6
253	1
254	2
255	1
256	6
257	122
258	51
259	2
260	1
261	2
262	2
263	1
264	1
265	1
266	1
267	1
268	51
269	3
270	42
271	1
272	2
273	1
274	1
275	1
276	1
277	1
278	8
279	5
280	1
281	3
282	2
283	679
284	9
285	2
286	1
287	1
288	1
289	1
290	693
291	673
292	691
293	116
294	2
295	211
296	4
297	1
298	1
299	689
300	479
301	151
302	27
303	13
304	4
305	1
306	1
307	278
308	39
309	8
310	1
311	672
312	695
313	3
314	696
315	9
316	17
317	2
318	1
319	1
320	1
321	688
322	694
323	4
324	1
325	1
326	2
327	1
328	1
329	668
330	3
331	1
332	1
333	1
334	699
335	8
336	7
337	685
338	267
339	692
340	1
341	1
342	693
343	5
344	2
345	1
346	18
347	1
348	1
349	2
350	2
351	1
352	695
353	678
354	2
355	1
356	1
357	1
358	40
359	3
360	2
361	3
362	1
363	1
364	1
365	1
366	1
367	1
368	135
369	1
370	1
371	691
372	1
373	1
374	1
375	1
376	9
377	1
378	4
379	1
380	1
381	1
382	1
383	1
384	1
385	7
386	6
387	30
388	17
389	2
390	2
391	1
392	1
393	1
394	4
395	8
396	1
397	1
398	1
399	1
400	1
401	6
402	1
403	2
404	1
405	3
406	3
407	3
408	1
409	2
410	1
411	1
412	1
413	1
414	3

## Sheet: File S4
Supplementary Excel File S4. Top 10 most conserved and top 10 most variable cluster designations.
Top 10 Most Conserved
BauR			CysB			MetR			OxyR			PA0528			PA0876			PA2551			PA3122			PA5437			PA3398
Cluster	No_of_Seqs		Cluster	No_of_Seqs		Cluster	No_of_Seqs		Cluster	No_of_Seqs		Cluster	No_of_Seqs		Cluster	No_of_Seqs		Cluster	No_of_Seqs		Cluster	No_of_Seqs		Cluster	No_of_Seqs		Cluster	No_of_Seqs
0	535		0	660		0	463		0	673		0	633		0	2		0	4		0	1		0	1		0	636
1	100		1	2		1	1		1	2		1	47		1	133		1	1		1	626		1	567		1	15
2	7		2	1		2	3		2	1		2	1		2	404		2	6		2	3		2	9		2	1
3	22		3	1		3	162		3	1		3	2		3	96		3	1		3	27		3	85		3	3
4	3		4	4		4	32		4	1		4	1		4	2		4	558		4	11		4	4		4	1
5	1		5	1		5	8		5	5		5	1		5	18		5	85		5	3		5	1		5	8
6	1		6	3		6	1		6	2		6	2		6	11		6	1		6	1		6	10		6	3
7	3		7	9		7	1		7	6		7	2		7	7		7	3		7	1		7	4		7	6
8	2		8	5		8	1		8	6		8	4		8	1		8	7		8	3		8	2		8	1
9	2		9	3		9	1		9	1		9	1		9	1		9	9		9	1		9	6		9	1
10	7		10	1		10	1					10	3		10	1		10	1		10	1		10	2		10	1
11	1		11	1		11	5					11	1		11	1		11	4		11	4		11	1		11	1
12	1		12	1		12	1					12	1		12	5		12	1		12	5		12	1		12	1
13	1		13	6		13	1								13	1		13	5		13	5		13	1		13	3
14	5		14	1		14	3								14	2		14	1		14	1		14	2		14	10
15	2					15	1								15	3		15	5		15	1					15	1
16	1					16	1								16	3		16	1		16	1					16	1
17	1					17	1								17	2		17	1
18	1					18	6								18	1		18	1
						19	1								19	1		19	1
																		20	1
Top 10 Most Variable
AmpR			PA0477			PA0479			PA0708			PA0816			PA1399			PA1826			PA2547			PA3776			PA4203
Cluster	No_of_Seqs		Cluster	No_of_Seqs		Cluster	No_of_Seqs		Cluster	No_of_Seqs		Cluster	No_of_Seqs		Cluster	No_of_Seqs		Cluster	No_of_Seqs		Cluster	No_of_Seqs		Cluster	No_of_Seqs		Cluster	No_of_Seqs
0	1		0	21		0	1		0	50		0	6		0	2		0	1		0	11		0	1		0	7
1	4		1	35		1	1		1	66		1	21		1	2		1	1		1	137		1	1		1	186
2	1		2	257		2	21		2	115		2	55		2	2		2	1		2	113		2	31		2	38
3	3		3	2		3	1		3	27		3	6		3	5		3	1		3	5		3	9		3	109
4	1		4	4		4	3		4	22		4	29		4	102		4	2		4	1		4	273		4	45
5	2		5	1		5	27		5	1		5	99		5	49		5	1		5	3		5	26		5	1
6	1		6	1		6	120		6	26		6	46		6	10		6	3		6	20		6	107		6	7
7	189		7	1		7	129		7	11		7	65		7	10		7	2		7	15		7	49		7	78
8	41		8	4		8	13		8	3		8	6		8	40		8	2		8	71		8	6		8	14
9	2		9	40		9	9		9	4		9	109		9	21		9	1		9	1		9	20		9	20
10	91		10	2		10	17		10	27		10	13		10	3		10	198		10	6		10	9		10	4
11	112		11	14		11	1		11	8		11	3		11	55		11	3		11	1		11	1		11	1
12	16		12	1		12	6		12	2		12	5		12	1		12	188		12	11		12	6		12	2
13	4		13	56		13	2		13	9		13	1		13	85		13	4		13	8		13	27		13	13
14	21		14	13		14	33		14	16		14	22		14	11		14	27		14	29		14	1		14	9
15	1		15	5		15	4		15	7		15	15		15	19		15	1		15	5		15	4		15	3
16	2		16	84		16	4		16	30		16	32		16	1		16	1		16	1		16	3		16	4
17	6		17	2		17	14		17	2		17	15		17	58		17	1		17	1		17	5		17	3
18	2		18	3		18	3		18	24		18	1		18	15		18	6		18	16		18	17		18	21
19	2		19	10		19	2		19	11		19	3		19	1		19	32		19	6		19	1		19	4
20	2		20	6		20	1		20	17		20	1		20	10		20	17		20	14		20	1		20	2
21	2		21	16		21	10		21	2		21	2		21	109		21	25		21	11		21	1		21	5
22	1		22	2		22	2		22	11		22	3		22	16		22	2		22	3		22	2		22	1
23	1		23	8		23	1		23	1		23	3		23	1		23	50		23	5		23	2		23	1
24	1		24	3		24	1		24	3		24	1		24	3		24	7		24	1		24	9		24	1
25	1		25	1		25	2		25	3		25	31		25	3		25	2		25	1		25	4		25	1
26	1		26	5		26	2		26	6		26	1		26	1		26	5		26	2		26	3		26	3
27	1		27	3		27	3		27	2		27	6		27	1		27	4		27	1		27	1		27	1
28	1		28	7		28	3		28	14		28	1		28	1		28	1		28	3		28	2		28	1
29	5		29	7		29	1		29	1		29	3		29	1		29	6		29	1		29	9		29	1
30	1		30	7		30	2		30	1		30	1		30	2		30	3		30	3		30	1		30	1
31	2		31	5		31	2		31	2		31	5		31	1		31	1		31	1		31	1		31	3
32	4		32	9		32	1		32	3		32	14		32	1		32	8		32	2		32	1		32	2
33	1		33	1		33	2		33	1		33	6		33	2		33	1		33	1		33	1		33	1
34	2		34	2		34	2		34	11		34	2		34	1		34	6		34	1		34	1		34	1
35	6		35	1		35	1		35	1		35	1		35	1		35	1		35	2		35	2		35	1
36	3		36	2		36	2		36	1		36	1		36	1		36	1		36	1		36	2		36	2
37	1		37	1		37	8		37	1		37	1		37	4		37	2		37	1		37	3		37	2
38	1		38	1		38	1		38	1		38	1		38	1		38	3		38	4		38	1		38	3
39	1		39	1		39	1		39	1		39	4		39	2		39	3		39	15		39	1		39	3
40	1		40	1		40	1		40	1		40	7		40	2		40	3		40	1		40	3		40	2
41	2		41	1		41	1		41	1		41	1		41	4		41	6		41	2		41	2		41	1
42	1		42	2		42	1		42	1		42	1		42	2		42	2		42	5		42	1		42	1
43	1		43	1		43	1		43	2		43	2		43	1		43	2		43	1		43	1		43	1
44	1		44	3		44	1		44	1		44	2		44	2		44	2		44	1		44	1		44	3
45	1		45	2		45	1		45	1		45	3		45	1		45	1		45	1		45	4		45	1
46	1		46	2		46	2		46	1		46	2		46	1		46	1		46	2		46	4		46	2
47	1		47	2		47	1		47	2		47	1		47	1		47	1		47	1		47	1		47	2
48	119		48	2		48	1		48	1		48	1		48	1		48	1		48	77		48	2		48	1
49	1		49	1		49	1		49	3		49	3		49	1		49	3		49	1		49	1		49	1
50	1		50	1		50	34		50	1		50	1		50	1		50	2		50	4		50	1		50	5
51	3		51	1		51	21		51	5		51	1		51	1		51	1		51	1		51	1		51	1
52	1		52	1		52	84		52	1		52	8		52	2		52	2		52	4		52	1		52	1
53	1		53	2		53	24		53	3		53	1		53	1		53	1		53	7		53	1		53	1
54	1		54	8		54	5		54	2		54	1		54	1		54	1		54	5		54	1		54	2
55	1		55	2		55	1		55	3		55	1		55	1		55	5		55	5		55	2		55	8
56	2		56	1		56	5		56	78		56	5		56	1		56	1		56	1		56	5		56	1
57	1		57	3		57	6		57	2		57	1		57	1		57	2		57	8		57	1		57	6
58	1		58	7		58	3		58	1		58	1		58	1		58	1		58	1		58	2		58	1
59	1		59	1		59	1		59	1		59	1		59	1		59	2		59	1		59	1		59	1
60	2		60	1		60	1		60	2		60	1		60	1		60	1		60	3		60	1		60	1
61	5		61	1		61	2		61	1		61	1		61	1					61	6		61	1		61	1
62	1		62	1		62	1		62	1		62	1								62	1		62	1		62	2
63	1		63	1		63	1		63	2		63	1								63	1		63	1		63	1
64	1		64	1		64	2		64	1											64	1		64	1		64	1
65	1		65	1		65	1		65	1											65	1		65	1		65	1
						66	2		66	2											66	1					66	2
						67	2		67	1											67	1					67	1
						68	1		68	1											68	1					68	2
						69	2		69	1											69	1					69	1
						70	1		70	1											70	1					70	2
						71	1		71	1											71	1					71	2
						72	1		72	1											72	1					72	2
						73	1		73	1											73	1					73	1
						74	1		74	1											74	1					74	1
						75	2		75	1											75	1
						76	1		76	1											76	1
						77	1		77	1
						78	1		78	1
						79	1		79	1
						80	4
						81	1
						82	1

## Sheet: File S8
Supplementary Excel File S8. PA14 variance and variant dataset following DIAMOND BLASTP.
Cluster	Gene	N (Homologue)	N (Variant)	V
V	PA14_70560	2224	16	0.719424
II	PA14_01640	2214	24	1.08401
V	PA14_02650	2223	25	1.12461
II	PA14_71640	2223	25	1.12461
V	PA14_71750	2221	25	1.12562
V	PA14_41870	2221	26	1.17064
V	PA14_02660	2217	26	1.17276
II	PA14_46060	2208	27	1.22283
II	PA14_23730	2223	28	1.25956
V	PA14_06880	2222	28	1.26013
III	PA14_31560	2209	31	1.40335
V	PA14_10830	747	11	1.47256
II	PA14_22470	2206	34	1.54125
IX	PA14_52930	2219	35	1.57729
IX	PA14_23540	2216	35	1.57942
V	PA14_36180	2141	38	1.77487
V	PA14_27280	2210	40	1.80995
V	PA14_37220	2181	40	1.83402
IX	PA14_17380	2224	41	1.84353
V	PA14_66490	2211	41	1.85436
V	PA14_17900	2198	41	1.86533
IX	PA14_48770	4395	82	1.86576
IX	PA14_33170	4394	82	1.86618
V	PA14_20130	2197	42	1.9117
I	PA14_26860	2188	43	1.96527
V	PA14_40550	2218	44	1.98377
IV	PA14_02870	2217	44	1.98466
V	PA14_01890	2214	44	1.98735
V	PA14_17790	2210	44	1.99095
IX	PA14_13510	2201	44	1.99909
VIII	PA14_05850	2218	45	2.02885
V	PA14_46170	2164	44	2.03327
I	PA14_65970	2146	44	2.05033
V	PA14_49640	2219	46	2.07301
II	PA14_49590	2172	46	2.11786
V	PA14_68420	2219	47	2.11807
III	PA14_68550	2219	47	2.11807
VIII	PA14_64910	1991	43	2.15972
IX	PA14_01980	2217	48	2.16509
V	PA14_02390	2200	48	2.18182
IX	PA14_35380	2151	47	2.18503
II	PA14_53730	2191	48	2.19078
IX	PA14_22550	623	14	2.24719
IX	PA14_40440	2214	51	2.30352
IX	PA14_49790	2214	52	2.34869
IV	PA14_52920	2210	52	2.35294
V	PA14_06400	2209	52	2.35401
VIII	PA14_00400	2204	53	2.40472
IX	PA14_02290	2194	53	2.41568
V	PA14_32200	2184	54	2.47253
IV	PA14_15210	2212	55	2.48644
V	PA14_19670	2208	55	2.49094
I	PA14_28420	2216	56	2.52708
V	PA14_44180	2214	56	2.52936
III	PA14_27440	2209	58	2.62562
IX	PA14_00680	2202	58	2.63397
V	PA14_38680	2196	60	2.73224
V	PA14_47310	2212	61	2.75769
VIII	PA14_48500	682	19	2.78592
III	PA14_21080	2187	61	2.78921
IX	PA14_01500	2220	63	2.83784
VI	PA14_16380	2207	63	2.85455
V	PA14_71090	2201	63	2.86234
IX	PA14_32970	2203	64	2.90513
IX	PA14_10120	344	10	2.90698
V	PA14_68920	2192	64	2.91971
IX	PA14_50600	2185	64	2.92906
VIII	PA14_14280	2211	65	2.93985
IX	PA14_31780	2197	65	2.95858
VII	PA14_10320	2192	65	2.96533
IX	PA14_18200	2164	65	3.0037
IX	PA14_37910	2157	65	3.01344
IX	PA14_37120	2155	66	3.06265
IX	PA14_47080	2083	65	3.1205
IX	PA14_39160	2198	69	3.13922
IX	PA14_47270	2069	65	3.14161
II	PA14_03780	2206	70	3.17316
VIII	PA14_69880	2205	70	3.1746
V	PA14_37660	2167	69	3.18413
III	PA14_64780	2212	71	3.20976
V	PA14_32360	2171	70	3.22432
IV	PA14_67170	2129	69	3.24096
VII	PA14_56740	2198	72	3.27571
VI	PA14_49680	2195	73	3.32574
III	PA14_03530	2194	73	3.32726
VIII	PA14_49110	2205	74	3.35601
VI	PA14_35250	2150	73	3.39535
IX	PA14_33440	2196	75	3.4153
VIII	PA14_33840	2045	71	3.47188
IX	PA14_27400	2152	76	3.5316
IX	PA14_42060	2190	79	3.60731
VIII	PA14_10800	2207	80	3.62483
IX	PA14_27250	2208	81	3.66848
IX	PA14_09910	2165	80	3.69515
IX	PA14_26880	2201	82	3.72558
V	PA14_12140	2212	83	3.75226
IX	PA14_23700	2167	83	3.83018
VIII	PA14_00460	2187	84	3.84088
V	PA14_26270	2166	84	3.87812
III	PA14_55250	2183	87	3.98534
VIII	PA14_26150	2195	88	4.00911
IX	PA14_34690	2174	88	4.04784
IX	PA14_31630	2140	89	4.15888
III	PA14_37140	2177	91	4.18006
V	PA14_53720	2185	92	4.21053
V	PA14_55150	2165	92	4.24942
III	PA14_32410	2140	91	4.25234
V	PA14_47880	2171	93	4.28374
IX	PA14_06240	2214	96	4.33604
V	PA14_15240	2164	94	4.34381
I	PA14_51340	2174	96	4.41582
III	PA14_46330	2194	99	4.51231
V	PA14_09570	2160	105	4.86111
IX	PA14_29440	2175	106	4.87356
VIII	PA14_54130	2214	111	5.01355
V	PA14_37940	2174	118	5.42778
IX	PA14_10090	363	20	5.50964
II	PA14_06260	2174	126	5.79577
V	PA14_54710	2206	136	6.165
V	PA14_30970	1457	136	9.33425
